# Supplementary material for: Conformation and Membrane Topology of the N-Terminal Ectodomain of Influenza A M2 Protein
Source: Membranes (Basel). 2025 Feb 1;15(2):40. doi: 10.3390/membranes15020040 (PMC11857740; doi:10.3390/membranes15020040)
Supplement: Supplementary file 1 [file membranes-15-00040-s001.zip]

Archive with 1 entries (1 files):
- membranes-3419376-supplementary.pdf
